# Supplementary material for: A Handy Flexible Micro-Thermocouple Using Low-Melting-Point Metal Alloys
Source: Sensors (Basel). 2019 Jan 14;19(2):314. doi: 10.3390/s19020314 (PMC6359204; doi:10.3390/s19020314)
Supplement: Supplementary file 1 [file sensors-19-00314-s001.zip]

Archive with 5 entries (5 files):
- supplementary document.docx
- S1, BiInSn_mixing.wmv
- S2, BiIn_mixing.wmv
- S3, BiInSn_bending test.wmv
- S4, BiIn_bending test.wmv
